# Supplementary material for: Reductive TCA cycle catalyzed by wild-type IDH2 promotes acute myeloid leukemia and is a metabolic vulnerability for potential targeted therapy
Source: J Hematol Oncol. 2022 Mar 21;15:30. doi: 10.1186/s13045-022-01245-z (PMC8935709; doi:10.1186/s13045-022-01245-z)
Supplement: Supplementary file 1 — Additional file 1: Table S1. Characteristics of clinical samples. [file 13045_2022_1245_MOESM1_ESM.xlsx]

## Sheet: Sheet1
Table S1. Characteristics of clinical samples
Sample name	Gender	Age	FAB type	IDH2 status
AML#1	male	24	M4E0	wild-type
AML#2	female	41	M5b	wild-type
AML#3	male	57	M5b	wild-type
AML#4	male	15	M5	wild-type
AML#5	female	44	M3	wild-type
AML#6	male	42	M2	wild-type
AML#7	female	31	M3	wild-type
AML#8	male	21	M5	wild-type
AML#9	male	48	M5b	wild-type
AML#10	female	40	M5b	wild-type
AML#11	female	59	M2	wild-type
AMLmut#1	female	40	M5	mutant R140Q
AMLmut#2	male	27	M1	mutant R140Q
AMLmut#3	male	50	M5b	mutant R140Q
PBMC#1	female	27	N/A	wild-type
PBMC#2	male	29	N/A	wild-type
PBMC#3	male	35	N/A	wild-type
HBMC#1	female	43	N/A	wild-type
HBMC#2	female	38	N/A	wild-type
HBMC#3	male	21	N/A	wild-type
Notes: AML, acute meyloid leukemia; mut, mutant type; FAB, French–American–British classification systems; PBMC, normal peripheral blood mononuclear cells; HBMC, normal human bone marrow cells.
