# Supplementary material for: Reductive TCA cycle catalyzed by wild-type IDH2 promotes acute myeloid leukemia and is a metabolic vulnerability for potential targeted therapy
Source: J Hematol Oncol. 2022 Mar 21;15:30. doi: 10.1186/s13045-022-01245-z (PMC8935709; doi:10.1186/s13045-022-01245-z)
Supplement: Supplementary file 2 — Additional file 2: Table S2. Reagents and materials. [file 13045_2022_1245_MOESM2_ESM.xlsx]

## Sheet: Sheet1
Table S2. Reagents and materials
REAGENT or RESOURCE	SOURCE	IDENTIFIER
Antibodies
IDH1	CST8137	Cell Signaling Technology,RRID:AB_10950504
IDH2	CST56439	Cell Signaling Technology,RRID:AB_2799511
β-Actin	ab6276	Abcam,RRID:AB_2223210
C-MYC	ab32072	Abcam,RRID:AB_731658
BCL2	ab32124	Abcam,RRID:AB_725644
Ki-67	ab16667	Abcam,RRID:AB_302459
horseradish peroxidase-conjugated secondary antibodies Goat Anti-Rabbit IgG H&L (HRP)	ab6721	Abcam, RRID:AB_955447
horseradish peroxidase-conjugated secondary antibodies Goat Anti-Mouse IgG H&L (HRP)	ab6789	Abcam, RRID:AB_955439
Chemicals
dimethyl-α-ketoglutarate	Cat#349631	Sigmaaldrich
Sodium citrate tribasic dihydrate	Cat#C8532	Sigmaaldrich
AGI-6780	Cat#S7241	Selleck
Polybrene	Cat#107689	Sigmaaldrich
Puromycin 2HCl	Cat#S7417	Selleck
Trizol reagent	Cat#15596018	Invitrogen
Ficoll-PaqueTM Plus	Lot#10258101	GE Healthcare Bio-Sciences
[U-13C] glutamine	CNLM-1275-H-PK #PR-29120	Cambridge Isotope Laboratories
N-methyl-N-(tert-butyldimethylsilyl) trifluoroacetamide	Lot#62983	Regis Technologies
Actinomycin	Cat#S8964	Selleck
Recombinant DNA
plasmid (IDH2 shRNA Non-target control) Target sequence: TTCTCCGAACGTGTCACGT	GV248	Genechem
plasmid (IDH2 shRNA #1) Target sequence: TGTACATGAGCACCAAGAA	GIEP2481077029	Genechem
plasmid (IDH2 shRNA #2) Target sequence: GGACATCCAGCTAAAGTAT	GIEP2481077029	Genechem
plasmid (IDH2 overexpression Non-target control)	EX-C0462-Lv105	GeneCopoeia
plasmid (IDH2 overexpression)	EX-C0462-Lv105	GeneCopoeia
plasmid (c-Myc shRNA) Target sequence: CCTGAGACAGATCAGCAACAA	pLKO.1	Public Protein/Plasmid Library
packaging plasmid（psPAX2）	Cat#12260	Addgene
envelope plasmid (pMD2.G）	Cat#12259	Addgene
Oligonucleotides
siRNA Target sequence IDH2 #1: GTGGAAAAGTCCCAATGGA	siG150414114900	Ribobio
siRNA Target sequence IDH2 #2: AGACCGACTTCGACAAGAA	siG150414114927	Ribobio
siRNA Target sequence IDH2 #3: GCACCAAGAACACCATACT	siG150414114946	Ribobio
Primer:IDH2 Forward: CCCGTATTATCTGGCAGTTCATC	Sangon	N/A
Primer:IDH2 Reverse: ATCAGTCTGACGGTTTGG	Sangon	N/A
Primer:C-MYC Forward: CCTGGTGCTCCATGAGGAGAC	Sangon	N/A
Primer:C-MYC Reverse: CAGACTCTGACCTTTTGCCAGG	Sangon	N/A
Primer:BCL2 Forward:ATCGCCCTGTGGATGACTGAGT	Sangon	N/A
Primer:BCL2 Reverse:GCCAGGAGAAATCAAACAGAGGC	Sangon	N/A
Primer:MDM2 Forward:TGTTTGGCGTGCCAAGCTTCTC	Sangon	N/A
Primer:MDM2 Reverse:CACAGATGTACCTGAGTCCGATG	Sangon	N/A
Primer:Cdc25a Forward:TCTGGACAGCTCCTCTCGTCAT	Sangon	N/A
Primer:Cdc25a Reverse:ACTTCCAGGTGGAGACTCCTCT	Sangon	N/A
Primer:ELK-1 Forward:GCTGCCTCCTAGCATTCACTTC	Sangon	N/A
Primer:ELK-1 Reverse:CCACGCTGATAGAAGGGATGTG	Sangon	N/A
Primer:SLC7A11 Forward:GGTCCATTACCAGCTTTTGTACG	Sangon	N/A
Primer:SLC7A11 Reverse:AATGTAGCGTCCAAATGCCAG	Sangon	N/A
Primer:ATF4 Forward:CTCCGGGACAGATTGGATGTT	Sangon	N/A
Primer:ATF4 Reverse:GGCTGCTTATTAGTCTCCTGGAC	Sangon	N/A
Primer:CCND1 Forward:TCTACACCGACAACTCCATCCG	Sangon	N/A
Primer:CCND1 Reverse:TCTGGCATTTTGGAGAGGAAGTG	Sangon	N/A
Primer:MCM7 Forward:ACTCTCAGAAACCTACCTGGAAG	Sangon	N/A
Primer:MCM7 Reverse:CAGCTTTTCGTAGAAATCCTCCT	Sangon	N/A
Primer:TFAP4 Forward:GGCAAAATCTGGACACCATCGTG	Sangon	N/A
Primer:TFAP4 Reverse:GACAGGCTTCACGATGACAGCT	Sangon	N/A
Primer:PLD6 Forward:TCAACGGCTCGCAAATCGGTCT	Sangon	N/A
Primer:PLD6 Reverse:CCTCTTGTCCACGATGGCAAAC	Sangon	N/A
Primer:β-actin Forward: AACTCCATCATGAAGTGTGAC	Sangon	N/A
Primer:β-actin Reverse: GATCCACATCTGCTGGAAGG	Sangon	N/A
Critical Commercial Assays
SYBR®Green Real-Time PCR Master Mixes	Cat#4309155	Invitrogen
PrimeScript™ RT reagent Kit	Cat#RR047A	Takara
Pierce™ BCA Protein Assay Kit	Cat#23225	Thermo Scientific
Millipore PVDF membrane	Cat#IPVH00010	Millipore
Pierce™ ECL Plus Western Blotting Substrate	Cat#32132	Thermo Scientific
CellTiter-Glo® Luminescent Cell Viability Assay	Cat#G7571	Promega
Alpha-Ketoglutarate Colorimetric/Fluorometric Assay Kit	Cat#K677	Biovision
LookOut® Mycoplasma PCR Detection Kit	Cat#MP0035	Sigmaaldrich
CellTiter 96 AQueous MTS Reagent	Cat#G1111	Promega
FITC Annexin V Apoptosis Detection Kit	Cat#556547	Bio-Rad
Seahorse XF Cell Mito Stress Test Kit	Cat#103010	Agilent
Seahorse XF Glycolysis Stress Test Kit	Cat#103020	Agilent
Corning® Cell-Tak™ Cell and Tissue Adhesive	Cat#354240	Corning
jetPRIME transfection reagent	Cat#114-15	Polyplus
